# Supplementary material for: The Interferon Gamma-Related Long Noncoding RNA Signature Predicts Prognosis and Indicates Immune Microenvironment Infiltration in Colon Adenocarcinoma
Source: Front Oncol. 2022 Jun 7;12:876660. doi: 10.3389/fonc.2022.876660 (PMC9211770; doi:10.3389/fonc.2022.876660)
Supplement: Supplementary file 4 [file DataSheet_1.zip › Supplementary Tables/Supplementary Table 1.xlsx]

## Sheet: TCGA-COAD.survival
sample	OS	_PATIENT	OS.time
TCGA-AA-3492-01A	1	TCGA-AA-3492	1
TCGA-AA-3492-11A	1	TCGA-AA-3492	1
TCGA-G4-6626-01A	1	TCGA-G4-6626	1
TCGA-AA-3525-01A	0	TCGA-AA-3525	1
TCGA-AA-3525-11A	0	TCGA-AA-3525	1
TCGA-AY-6196-01A	0	TCGA-AY-6196	6
TCGA-AM-5820-01A	0	TCGA-AM-5820	14
TCGA-F4-6854-01A	0	TCGA-F4-6854	16
TCGA-AA-A02O-11A	0	TCGA-AA-A02O	28
TCGA-AA-A02O-01A	0	TCGA-AA-A02O	28
TCGA-AM-5821-01A	0	TCGA-AM-5821	28
TCGA-AY-4071-01A	1	TCGA-AY-4071	29
TCGA-AA-A00R-01A	0	TCGA-AA-A00R	30
TCGA-AA-3543-01A	0	TCGA-AA-3543	30
TCGA-AA-3818-01A	1	TCGA-AA-3818	30
TCGA-AA-3856-01A	0	TCGA-AA-3856	30
TCGA-AA-A01V-01A	0	TCGA-AA-A01V	31
TCGA-AA-A01V-11A	0	TCGA-AA-A01V	31
TCGA-AA-3514-01A	0	TCGA-AA-3514	31
TCGA-AA-3514-11A	0	TCGA-AA-3514	31
TCGA-AA-3496-11A	0	TCGA-AA-3496	31
TCGA-AA-3496-01A	0	TCGA-AA-3496	31
TCGA-AA-3494-11A	0	TCGA-AA-3494	31
TCGA-AA-3494-01A	0	TCGA-AA-3494	31
TCGA-AA-3518-11A	0	TCGA-AA-3518	31
TCGA-AA-3518-01A	0	TCGA-AA-3518	31
TCGA-AA-A01Q-01A	0	TCGA-AA-A01Q	31
TCGA-AA-A01S-11A	0	TCGA-AA-A01S	31
TCGA-AA-A01S-01A	0	TCGA-AA-A01S	31
TCGA-AA-3821-01A	0	TCGA-AA-3821	31
TCGA-AZ-4323-01A	1	TCGA-AZ-4323	43
TCGA-F4-6704-11A	0	TCGA-F4-6704	47
TCGA-F4-6704-01A	0	TCGA-F4-6704	47
TCGA-5M-AAT4-01A	1	TCGA-5M-AAT4	49
TCGA-AZ-6608-11A	1	TCGA-AZ-6608	59
TCGA-AZ-6608-01A	1	TCGA-AZ-6608	59
TCGA-AA-3666-01A	1	TCGA-AA-3666	61
TCGA-AA-3952-01A	1	TCGA-AA-3952	61
TCGA-CK-6748-01A	0	TCGA-CK-6748	61
TCGA-AA-A02H-01A	1	TCGA-AA-A02H	61
TCGA-AA-3966-01A	0	TCGA-AA-3966	61
TCGA-AA-3930-01A	1	TCGA-AA-3930	61
TCGA-AA-A02E-01A	1	TCGA-AA-A02E	90
TCGA-AZ-6607-01A	1	TCGA-AZ-6607	97
TCGA-AZ-6607-11A	1	TCGA-AZ-6607	97
TCGA-AA-A00N-01A	1	TCGA-AA-A00N	122
TCGA-D5-6537-01A	1	TCGA-D5-6537	146
TCGA-4N-A93T-01A	0	TCGA-4N-A93T	146
TCGA-AA-A02J-01A	1	TCGA-AA-A02J	153
TCGA-CM-5862-01A	1	TCGA-CM-5862	153
TCGA-AA-3696-01A	1	TCGA-AA-3696	153
TCGA-AA-3488-11A	1	TCGA-AA-3488	153
TCGA-AA-3488-01A	1	TCGA-AA-3488	153
TCGA-AZ-4616-01A	1	TCGA-AZ-4616	156
TCGA-AZ-6605-01A	1	TCGA-AZ-6605	159
TCGA-AZ-6605-11A	1	TCGA-AZ-6605	159
TCGA-AZ-4614-01A	1	TCGA-AZ-4614	172
TCGA-AD-6899-01A	1	TCGA-AD-6899	176
TCGA-DM-A285-01A	1	TCGA-DM-A285	179
TCGA-AA-3681-01A	0	TCGA-AA-3681	182
TCGA-AA-3662-11A	0	TCGA-AA-3662	184
TCGA-AA-3662-01A	0	TCGA-AA-3662	184
TCGA-F4-6570-01A	1	TCGA-F4-6570	188
TCGA-AZ-6599-01A	1	TCGA-AZ-6599	206
TCGA-AZ-6599-11A	1	TCGA-AZ-6599	206
TCGA-AA-3663-11A	0	TCGA-AA-3663	212
TCGA-AA-3663-01A	0	TCGA-AA-3663	212
TCGA-AA-3511-11A	0	TCGA-AA-3511	212
TCGA-AA-3511-01A	0	TCGA-AA-3511	212
TCGA-AA-3489-11A	1	TCGA-AA-3489	214
TCGA-AA-3489-01A	1	TCGA-AA-3489	214
TCGA-DM-A1DA-01A	1	TCGA-DM-A1DA	228
TCGA-D5-6898-01A	0	TCGA-D5-6898	229
TCGA-DM-A280-01A	1	TCGA-DM-A280	236
TCGA-AA-3989-01A	1	TCGA-AA-3989	242
TCGA-AA-3980-01A	0	TCGA-AA-3980	242
TCGA-CM-4750-01A	0	TCGA-CM-4750	244
TCGA-G4-6295-01A	0	TCGA-G4-6295	254
TCGA-G4-6295-11A	0	TCGA-G4-6295	254
TCGA-A6-6141-01A	0	TCGA-A6-6141	255
TCGA-QG-A5Z1-01A	1	TCGA-QG-A5Z1	256
TCGA-F4-6459-01A	1	TCGA-F4-6459	262
TCGA-D5-6926-01A	0	TCGA-D5-6926	275
TCGA-AA-3519-11A	0	TCGA-AA-3519	276
TCGA-AA-3519-01A	0	TCGA-AA-3519	276
TCGA-D5-6927-01A	0	TCGA-D5-6927	287
TCGA-5M-AAT6-01A	1	TCGA-5M-AAT6	290
TCGA-A6-A5ZU-01A	0	TCGA-A6-A5ZU	293
TCGA-NH-A6GA-01A	1	TCGA-NH-A6GA	302
TCGA-AA-3811-01A	1	TCGA-AA-3811	306
TCGA-AA-3848-01A	1	TCGA-AA-3848	306
TCGA-CM-6679-01A	0	TCGA-CM-6679	306
TCGA-CA-6718-01A	1	TCGA-CA-6718	306
TCGA-D5-6922-01A	0	TCGA-D5-6922	308
TCGA-D5-7000-01A	0	TCGA-D5-7000	312
TCGA-AD-6964-01A	1	TCGA-AD-6964	331
TCGA-NH-A50U-01A	1	TCGA-NH-A50U	334
TCGA-AA-A01D-01A	1	TCGA-AA-A01D	334
TCGA-CM-6172-01A	0	TCGA-CM-6172	335
TCGA-CM-6678-01A	0	TCGA-CM-6678	335
TCGA-AA-3680-01A	1	TCGA-AA-3680	335
TCGA-CM-6676-01A	0	TCGA-CM-6676	337
TCGA-CM-6677-01A	0	TCGA-CM-6677	337
TCGA-F4-6461-01A	1	TCGA-F4-6461	338
TCGA-D5-6932-01A	0	TCGA-D5-6932	346
TCGA-D5-6928-01A	0	TCGA-D5-6928	354
TCGA-AZ-6606-01A	1	TCGA-AZ-6606	357
TCGA-AZ-6606-11A	1	TCGA-AZ-6606	357
TCGA-T9-A92H-01A	0	TCGA-T9-A92H	362
TCGA-CM-6162-01A	0	TCGA-CM-6162	365
TCGA-AA-A01G-01A	0	TCGA-AA-A01G	365
TCGA-D5-6931-01A	0	TCGA-D5-6931	365
TCGA-CM-6680-01A	0	TCGA-CM-6680	366
TCGA-AZ-6600-11A	1	TCGA-AZ-6600	368
TCGA-AZ-6600-01A	1	TCGA-AZ-6600	368
TCGA-AD-5900-01A	0	TCGA-AD-5900	370
TCGA-CA-6716-01A	0	TCGA-CA-6716	371
TCGA-CA-5255-01A	0	TCGA-CA-5255	376
TCGA-D5-6920-01A	0	TCGA-D5-6920	377
TCGA-CA-5796-01A	0	TCGA-CA-5796	377
TCGA-D5-6923-01A	0	TCGA-D5-6923	378
TCGA-CA-5256-01A	0	TCGA-CA-5256	379
TCGA-D5-6539-01A	0	TCGA-D5-6539	380
TCGA-CA-6715-01A	0	TCGA-CA-6715	383
TCGA-CA-5797-01A	0	TCGA-CA-5797	383
TCGA-DM-A1D8-01A	1	TCGA-DM-A1D8	383
TCGA-4T-AA8H-01A	0	TCGA-4T-AA8H	385
TCGA-CA-5254-01A	0	TCGA-CA-5254	386
TCGA-CA-6717-01A	0	TCGA-CA-6717	388
TCGA-NH-A6GC-01A	0	TCGA-NH-A6GC	389
TCGA-NH-A6GC-06A	0	TCGA-NH-A6GC	389
TCGA-CM-6674-01A	0	TCGA-CM-6674	394
TCGA-AA-3939-01A	0	TCGA-AA-3939	395
TCGA-CM-6168-01A	0	TCGA-CM-6168	395
TCGA-AA-3542-01A	0	TCGA-AA-3542	395
TCGA-CM-6169-01A	0	TCGA-CM-6169	396
TCGA-AA-3552-01A	1	TCGA-AA-3552	396
TCGA-AA-3516-01A	1	TCGA-AA-3516	396
TCGA-AA-3516-11A	1	TCGA-AA-3516	396
TCGA-CM-4752-01A	0	TCGA-CM-4752	396
TCGA-AA-3973-01A	0	TCGA-AA-3973	397
TCGA-CM-6675-01A	0	TCGA-CM-6675	397
TCGA-F4-6809-01A	1	TCGA-F4-6809	403
TCGA-DM-A1D7-01A	1	TCGA-DM-A1D7	405
TCGA-D5-6930-01A	0	TCGA-D5-6930	406
TCGA-D5-6929-01A	0	TCGA-D5-6929	408
TCGA-G4-6323-01A	0	TCGA-G4-6323	419
TCGA-AA-A004-01A	0	TCGA-AA-A004	424
TCGA-AA-3561-01A	0	TCGA-AA-3561	424
TCGA-A6-2682-11A	1	TCGA-A6-2682	424
TCGA-A6-2682-01A	1	TCGA-A6-2682	424
TCGA-AA-3544-01A	0	TCGA-AA-3544	426
TCGA-AA-A02K-01A	1	TCGA-AA-A02K	426
TCGA-AA-3667-01A	0	TCGA-AA-3667	426
TCGA-CM-6163-01A	0	TCGA-CM-6163	427
TCGA-CM-6171-01A	0	TCGA-CM-6171	427
TCGA-DM-A288-01A	1	TCGA-DM-A288	427
TCGA-CA-6719-01A	0	TCGA-CA-6719	435
TCGA-D5-6924-01A	0	TCGA-D5-6924	435
TCGA-AU-3779-01A	0	TCGA-AU-3779	441
TCGA-A6-4105-01A	1	TCGA-A6-4105	442
TCGA-AA-3844-01A	0	TCGA-AA-3844	454
TCGA-CM-6167-01A	0	TCGA-CM-6167	456
TCGA-AA-A00W-01A	0	TCGA-AA-A00W	456
TCGA-CM-6170-01A	0	TCGA-CM-6170	457
TCGA-CM-5863-01A	0	TCGA-CM-5863	457
TCGA-CM-5864-01A	0	TCGA-CM-5864	457
TCGA-CM-6161-01A	0	TCGA-CM-6161	457
TCGA-AA-A017-01A	0	TCGA-AA-A017	457
TCGA-AA-A01C-01A	0	TCGA-AA-A01C	457
TCGA-AA-3679-01A	0	TCGA-AA-3679	457
TCGA-CM-5861-01A	0	TCGA-CM-5861	457
TCGA-D5-6535-01A	0	TCGA-D5-6535	460
TCGA-AD-6888-01A	1	TCGA-AD-6888	472
TCGA-D5-6541-01A	0	TCGA-D5-6541	474
TCGA-CK-4952-01A	0	TCGA-CK-4952	475
TCGA-3L-AA1B-01A	0	TCGA-3L-AA1B	475
TCGA-NH-A6GB-01A	0	TCGA-NH-A6GB	476
TCGA-AA-3833-01A	0	TCGA-AA-3833	485
TCGA-CM-6165-01A	0	TCGA-CM-6165	488
TCGA-AA-3971-01A	0	TCGA-AA-3971	489
TCGA-D5-6540-01A	0	TCGA-D5-6540	491
TCGA-A6-A565-01A	1	TCGA-A6-A565	494
TCGA-AY-4070-01A	1	TCGA-AY-4070	496
TCGA-AD-A5EK-01A	0	TCGA-AD-A5EK	500
TCGA-A6-2683-11A	1	TCGA-A6-2683	504
TCGA-A6-2683-01A	1	TCGA-A6-2683	504
TCGA-NH-A8F8-01A	1	TCGA-NH-A8F8	511
TCGA-AA-3846-01A	0	TCGA-AA-3846	518
TCGA-AA-A00U-01A	0	TCGA-AA-A00U	518
TCGA-CK-6751-01A	0	TCGA-CK-6751	518
TCGA-CM-5868-01A	0	TCGA-CM-5868	518
TCGA-AA-3866-01A	0	TCGA-AA-3866	518
TCGA-D5-6538-01A	0	TCGA-D5-6538	521
TCGA-AY-A54L-01A	0	TCGA-AY-A54L	525
TCGA-CK-4947-01B	0	TCGA-CK-4947	534
TCGA-D5-6531-01A	0	TCGA-D5-6531	540
TCGA-AY-6386-01A	0	TCGA-AY-6386	542
TCGA-AY-A69D-01A	0	TCGA-AY-A69D	543
TCGA-D5-6536-01A	0	TCGA-D5-6536	543
TCGA-NH-A8F7-01A	0	TCGA-NH-A8F7	543
TCGA-NH-A8F7-06A	0	TCGA-NH-A8F7	543
TCGA-AA-3554-01A	0	TCGA-AA-3554	546
TCGA-AA-3831-01A	0	TCGA-AA-3831	547
TCGA-AA-A00K-01A	0	TCGA-AA-A00K	549
TCGA-AA-3875-01A	0	TCGA-AA-3875	549
TCGA-AA-A00J-01A	0	TCGA-AA-A00J	549
TCGA-NH-A50T-01A	0	TCGA-NH-A50T	553
TCGA-D5-6532-01A	0	TCGA-D5-6532	555
TCGA-DM-A1D6-01A	1	TCGA-DM-A1D6	570
TCGA-AY-A8YK-01A	0	TCGA-AY-A8YK	573
TCGA-AA-A00D-01A	0	TCGA-AA-A00D	578
TCGA-AA-3688-01A	0	TCGA-AA-3688	578
TCGA-AA-3715-01A	1	TCGA-AA-3715	579
TCGA-AA-3713-01A	0	TCGA-AA-3713	579
TCGA-AA-3713-11A	0	TCGA-AA-3713	579
TCGA-AA-3526-01A	0	TCGA-AA-3526	580
TCGA-AA-3526-11A	0	TCGA-AA-3526	580
TCGA-AA-3530-01A	0	TCGA-AA-3530	580
TCGA-AA-3530-11A	0	TCGA-AA-3530	580
TCGA-AA-3986-01A	0	TCGA-AA-3986	580
TCGA-AY-A71X-01A	0	TCGA-AY-A71X	588
TCGA-NH-A50V-01A	0	TCGA-NH-A50V	588
TCGA-NH-A50V-01B	0	TCGA-NH-A50V	588
TCGA-D5-5539-01A	0	TCGA-D5-5539	596
TCGA-A6-6781-01B	0	TCGA-A6-6781	598
TCGA-A6-6781-01A	0	TCGA-A6-6781	598
TCGA-AA-3560-01A	0	TCGA-AA-3560	608
TCGA-AA-3562-01A	0	TCGA-AA-3562	608
TCGA-CM-4744-01A	0	TCGA-CM-4744	609
TCGA-A6-6780-01B	0	TCGA-A6-6780	612
TCGA-A6-6780-01A	0	TCGA-A6-6780	612
TCGA-D5-6529-01A	0	TCGA-D5-6529	614
TCGA-A6-6782-01A	0	TCGA-A6-6782	617
TCGA-D5-6530-01A	0	TCGA-D5-6530	621
TCGA-A6-6650-01A	0	TCGA-A6-6650	627
TCGA-A6-6650-01B	0	TCGA-A6-6650	627
TCGA-AA-3955-01A	0	TCGA-AA-3955	638
TCGA-AA-3558-01A	0	TCGA-AA-3558	638
TCGA-AA-3549-01A	0	TCGA-AA-3549	639
TCGA-CK-5916-01A	1	TCGA-CK-5916	643
TCGA-AD-6548-01A	0	TCGA-AD-6548	650
TCGA-AY-6197-01A	0	TCGA-AY-6197	652
TCGA-A6-6651-01A	0	TCGA-A6-6651	662
TCGA-QL-A97D-01A	0	TCGA-QL-A97D	666
TCGA-CM-6166-01A	0	TCGA-CM-6166	669
TCGA-AA-3968-01A	0	TCGA-AA-3968	669
TCGA-AA-A00Z-01A	0	TCGA-AA-A00Z	669
TCGA-CK-5914-01A	0	TCGA-CK-5914	669
TCGA-CM-5344-01A	0	TCGA-CM-5344	670
TCGA-AA-A02R-01A	1	TCGA-AA-A02R	670
TCGA-A6-5665-01A	0	TCGA-A6-5665	671
TCGA-A6-5665-11A	0	TCGA-A6-5665	671
TCGA-A6-5665-01B	0	TCGA-A6-5665	671
TCGA-G4-6321-01A	0	TCGA-G4-6321	672
TCGA-A6-5664-01A	0	TCGA-A6-5664	672
TCGA-AZ-4682-01B	1	TCGA-AZ-4682	680
TCGA-AD-6901-01A	1	TCGA-AD-6901	682
TCGA-A6-6138-01A	0	TCGA-A6-6138	685
TCGA-CM-5348-01A	0	TCGA-CM-5348	699
TCGA-AA-3556-01A	0	TCGA-AA-3556	700
TCGA-CM-4743-01A	0	TCGA-CM-4743	701
TCGA-A6-5662-11A	0	TCGA-A6-5662	718
TCGA-A6-5662-01A	0	TCGA-A6-5662	718
TCGA-A6-6654-01A	0	TCGA-A6-6654	726
TCGA-AA-3553-01A	0	TCGA-AA-3553	730
TCGA-AA-3979-01A	0	TCGA-AA-3979	730
TCGA-AA-3950-01A	0	TCGA-AA-3950	730
TCGA-AA-3941-01A	0	TCGA-AA-3941	730
TCGA-AA-3520-11A	0	TCGA-AA-3520	731
TCGA-AA-3520-01A	0	TCGA-AA-3520	731
TCGA-AA-3867-01A	0	TCGA-AA-3867	731
TCGA-A6-6140-01A	0	TCGA-A6-6140	734
TCGA-A6-6649-01A	0	TCGA-A6-6649	735
TCGA-A6-2677-01A	1	TCGA-A6-2677	740
TCGA-A6-2677-11A	1	TCGA-A6-2677	740
TCGA-A6-2677-01B	1	TCGA-A6-2677	740
TCGA-A6-6653-01A	0	TCGA-A6-6653	742
TCGA-DM-A0XD-01A	1	TCGA-DM-A0XD	743
TCGA-AD-6890-01A	0	TCGA-AD-6890	746
TCGA-A6-6652-01A	0	TCGA-A6-6652	751
TCGA-A6-A566-01A	1	TCGA-A6-A566	758
TCGA-AA-3977-01A	0	TCGA-AA-3977	761
TCGA-AA-3819-01A	0	TCGA-AA-3819	761
TCGA-CM-4747-01A	0	TCGA-CM-4747	761
TCGA-AD-6895-01A	0	TCGA-AD-6895	763
TCGA-A6-6142-01A	0	TCGA-A6-6142	763
TCGA-A6-6648-01A	0	TCGA-A6-6648	766
TCGA-A6-2670-01A	0	TCGA-A6-2670	775
TCGA-D5-6533-01A	0	TCGA-D5-6533	775
TCGA-AA-3976-01A	0	TCGA-AA-3976	791
TCGA-AA-3538-01A	0	TCGA-AA-3538	791
TCGA-AA-A01X-11A	0	TCGA-AA-A01X	791
TCGA-AA-A01X-01A	0	TCGA-AA-A01X	791
TCGA-AA-3949-01A	0	TCGA-AA-3949	791
TCGA-G4-6322-01A	0	TCGA-G4-6322	792
TCGA-G4-6322-11A	0	TCGA-G4-6322	792
TCGA-CM-4748-01A	0	TCGA-CM-4748	792
TCGA-G4-6588-01A	0	TCGA-G4-6588	796
TCGA-G4-6320-01A	0	TCGA-G4-6320	804
TCGA-G4-6320-11A	0	TCGA-G4-6320	804
TCGA-DM-A28A-01A	1	TCGA-DM-A28A	805
TCGA-AD-6965-01A	0	TCGA-AD-6965	805
TCGA-CK-6747-01A	0	TCGA-CK-6747	820
TCGA-AA-3710-01A	0	TCGA-AA-3710	821
TCGA-AA-3869-01A	1	TCGA-AA-3869	822
TCGA-AA-3994-01A	0	TCGA-AA-3994	822
TCGA-AA-3982-01A	0	TCGA-AA-3982	822
TCGA-AA-A00O-01A	0	TCGA-AA-A00O	822
TCGA-CM-4751-01A	0	TCGA-CM-4751	822
TCGA-A6-6137-01A	0	TCGA-A6-6137	824
TCGA-AU-6004-01A	0	TCGA-AU-6004	824
TCGA-AD-6963-01A	0	TCGA-AD-6963	834
TCGA-G4-6294-01A	1	TCGA-G4-6294	858
TCGA-AA-3532-01A	0	TCGA-AA-3532	882
TCGA-AA-3532-11A	0	TCGA-AA-3532	882
TCGA-AA-3534-11A	0	TCGA-AA-3534	882
TCGA-AA-3534-01A	0	TCGA-AA-3534	882
TCGA-CM-6164-01A	0	TCGA-CM-6164	883
TCGA-CM-5341-01A	0	TCGA-CM-5341	884
TCGA-A6-5667-01A	0	TCGA-A6-5667	887
TCGA-A6-5667-11A	0	TCGA-A6-5667	887
TCGA-A6-5660-11A	0	TCGA-A6-5660	888
TCGA-A6-5660-01A	0	TCGA-A6-5660	888
TCGA-QG-A5YW-01A	0	TCGA-QG-A5YW	896
TCGA-AZ-6603-11A	1	TCGA-AZ-6603	899
TCGA-AZ-6603-01A	1	TCGA-AZ-6603	899
TCGA-AA-3555-01A	0	TCGA-AA-3555	911
TCGA-AA-3870-01A	0	TCGA-AA-3870	912
TCGA-AA-A00E-01A	0	TCGA-AA-A00E	913
TCGA-AA-3862-01A	0	TCGA-AA-3862	914
TCGA-AA-3861-01A	0	TCGA-AA-3861	914
TCGA-CM-5349-01A	0	TCGA-CM-5349	915
TCGA-A6-5659-11A	0	TCGA-A6-5659	926
TCGA-A6-5659-01A	0	TCGA-A6-5659	926
TCGA-A6-5659-01B	0	TCGA-A6-5659	926
TCGA-AA-A01K-01A	0	TCGA-AA-A01K	943
TCGA-AA-A01I-01A	0	TCGA-AA-A01I	943
TCGA-AA-3967-01A	0	TCGA-AA-3967	943
TCGA-AA-3877-01A	0	TCGA-AA-3877	943
TCGA-AA-3858-01A	0	TCGA-AA-3858	945
TCGA-AA-3860-01A	0	TCGA-AA-3860	945
TCGA-QG-A5Z2-01A	0	TCGA-QG-A5Z2	952
TCGA-A6-5657-01A	0	TCGA-A6-5657	962
TCGA-A6-5657-11A	0	TCGA-A6-5657	962
TCGA-F4-6460-01A	1	TCGA-F4-6460	972
TCGA-CM-5860-01A	0	TCGA-CM-5860	974
TCGA-AA-A01F-01A	0	TCGA-AA-A01F	974
TCGA-AA-3855-01A	0	TCGA-AA-3855	975
TCGA-A6-4107-11A	0	TCGA-A6-4107	987
TCGA-A6-4107-01A	0	TCGA-A6-4107	987
TCGA-A6-5666-01A	0	TCGA-A6-5666	995
TCGA-A6-5666-11A	0	TCGA-A6-5666	995
TCGA-A6-3809-01B	0	TCGA-A6-3809	996
TCGA-A6-3809-01A	0	TCGA-A6-3809	996
TCGA-A6-3809-11A	0	TCGA-A6-3809	996
TCGA-A6-5656-01B	0	TCGA-A6-5656	1001
TCGA-A6-5656-01A	0	TCGA-A6-5656	1001
TCGA-AZ-4615-01A	0	TCGA-AZ-4615	1002
TCGA-QG-A5YX-01A	0	TCGA-QG-A5YX	1003
TCGA-AA-3947-01A	0	TCGA-AA-3947	1004
TCGA-AY-5543-01A	0	TCGA-AY-5543	1004
TCGA-AA-A01T-01A	0	TCGA-AA-A01T	1005
TCGA-AA-A01T-11A	0	TCGA-AA-A01T	1005
TCGA-AA-3815-01A	0	TCGA-AA-3815	1005
TCGA-AA-3851-01A	0	TCGA-AA-3851	1006
TCGA-A6-3808-01A	0	TCGA-A6-3808	1014
TCGA-A6-3808-11A	0	TCGA-A6-3808	1014
TCGA-A6-5661-11A	0	TCGA-A6-5661	1020
TCGA-A6-5661-01B	0	TCGA-A6-5661	1020
TCGA-A6-5661-01A	0	TCGA-A6-5661	1020
TCGA-F4-6808-01A	0	TCGA-F4-6808	1024
TCGA-AA-3548-01A	0	TCGA-AA-3548	1034
TCGA-AA-3956-01A	0	TCGA-AA-3956	1035
TCGA-AA-A00F-01A	0	TCGA-AA-A00F	1035
TCGA-AA-3531-01A	0	TCGA-AA-3531	1035
TCGA-AA-3531-11A	0	TCGA-AA-3531	1035
TCGA-AA-3975-01A	0	TCGA-AA-3975	1036
TCGA-F4-6805-01A	0	TCGA-F4-6805	1047
TCGA-A6-3807-11A	0	TCGA-A6-3807	1054
TCGA-A6-3807-01A	0	TCGA-A6-3807	1054
TCGA-AA-A010-01A	0	TCGA-AA-A010	1064
TCGA-AA-A01R-11A	0	TCGA-AA-A01R	1065
TCGA-AA-A01R-01A	0	TCGA-AA-A01R	1065
TCGA-AA-3502-11A	0	TCGA-AA-3502	1065
TCGA-AA-3502-01A	0	TCGA-AA-3502	1065
TCGA-AA-3812-01A	0	TCGA-AA-3812	1066
TCGA-A6-2680-11A	0	TCGA-A6-2680	1068
TCGA-A6-2680-01A	0	TCGA-A6-2680	1068
TCGA-F4-6856-01A	0	TCGA-F4-6856	1074
TCGA-F4-6569-01A	0	TCGA-F4-6569	1087
TCGA-F4-6463-01A	0	TCGA-F4-6463	1087
TCGA-G4-6586-01A	0	TCGA-G4-6586	1089
TCGA-G4-6314-11A	0	TCGA-G4-6314	1093
TCGA-G4-6314-01A	0	TCGA-G4-6314	1093
TCGA-DM-A28F-01A	1	TCGA-DM-A28F	1094
TCGA-AA-3692-01A	1	TCGA-AA-3692	1095
TCGA-G4-6317-02A	0	TCGA-G4-6317	1095
TCGA-G4-6317-01A	0	TCGA-G4-6317	1095
TCGA-AA-3854-01A	0	TCGA-AA-3854	1096
TCGA-AA-3524-01A	0	TCGA-AA-3524	1096
TCGA-AA-3524-11A	0	TCGA-AA-3524	1096
TCGA-AA-3970-01A	0	TCGA-AA-3970	1096
TCGA-A6-3810-01A	0	TCGA-A6-3810	1111
TCGA-A6-3810-11A	0	TCGA-A6-3810	1111
TCGA-A6-3810-01B	0	TCGA-A6-3810	1111
TCGA-AA-3841-01A	0	TCGA-AA-3841	1124
TCGA-AA-3842-01A	0	TCGA-AA-3842	1126
TCGA-A6-2686-01A	1	TCGA-A6-2686	1126
TCGA-A6-2686-11A	1	TCGA-A6-2686	1126
TCGA-CM-4746-01A	0	TCGA-CM-4746	1126
TCGA-AA-A01Z-11A	0	TCGA-AA-A01Z	1126
TCGA-AA-A01Z-01A	0	TCGA-AA-A01Z	1126
TCGA-AA-3495-11A	0	TCGA-AA-3495	1127
TCGA-AA-3495-01A	0	TCGA-AA-3495	1127
TCGA-A6-2684-01C	0	TCGA-A6-2684	1127
TCGA-A6-2684-01A	0	TCGA-A6-2684	1127
TCGA-A6-2684-11A	0	TCGA-A6-2684	1127
TCGA-AA-3685-01A	0	TCGA-AA-3685	1127
TCGA-AA-3522-11A	0	TCGA-AA-3522	1127
TCGA-AA-3522-01A	0	TCGA-AA-3522	1127
TCGA-A6-2685-01A	0	TCGA-A6-2685	1133
TCGA-A6-2685-11A	0	TCGA-A6-2685	1133
TCGA-AA-A00L-01A	0	TCGA-AA-A00L	1157
TCGA-AA-A00A-01A	0	TCGA-AA-A00A	1157
TCGA-AA-A01P-11A	1	TCGA-AA-A01P	1158
TCGA-AA-A01P-01A	1	TCGA-AA-A01P	1158
TCGA-DM-A0XF-01A	1	TCGA-DM-A0XF	1162
TCGA-RU-A8FL-01A	0	TCGA-RU-A8FL	1177
TCGA-AA-3837-01A	0	TCGA-AA-3837	1186
TCGA-AA-3517-01A	0	TCGA-AA-3517	1186
TCGA-AA-3517-11A	0	TCGA-AA-3517	1186
TCGA-AA-A024-01A	1	TCGA-AA-A024	1188
TCGA-G4-6311-01A	0	TCGA-G4-6311	1199
TCGA-G4-6311-11A	0	TCGA-G4-6311	1199
TCGA-5M-AATE-01A	0	TCGA-5M-AATE	1200
TCGA-AA-A02Y-01A	0	TCGA-AA-A02Y	1216
TCGA-AA-A02F-01A	0	TCGA-AA-A02F	1216
TCGA-AA-A03J-11A	0	TCGA-AA-A03J	1246
TCGA-AA-A03J-01A	0	TCGA-AA-A03J	1246
TCGA-AA-A02W-01A	0	TCGA-AA-A02W	1247
TCGA-F4-6806-01A	0	TCGA-F4-6806	1260
TCGA-AA-A00Q-01A	0	TCGA-AA-A00Q	1278
TCGA-A6-2678-11A	0	TCGA-A6-2678	1286
TCGA-A6-2678-01A	0	TCGA-A6-2678	1286
TCGA-QG-A5YV-01A	0	TCGA-QG-A5YV	1301
TCGA-A6-2676-01A	1	TCGA-A6-2676	1305
TCGA-A6-2676-11A	1	TCGA-A6-2676	1305
TCGA-F4-6807-01A	0	TCGA-F4-6807	1309
TCGA-D5-6534-01A	0	TCGA-D5-6534	1316
TCGA-A6-2675-01A	0	TCGA-A6-2675	1321
TCGA-A6-2675-11A	0	TCGA-A6-2675	1321
TCGA-A6-2674-01B	0	TCGA-A6-2674	1331
TCGA-A6-2674-01A	0	TCGA-A6-2674	1331
TCGA-A6-2674-11A	0	TCGA-A6-2674	1331
TCGA-A6-2671-11A	1	TCGA-A6-2671	1331
TCGA-A6-2671-01A	1	TCGA-A6-2671	1331
TCGA-DM-A1DB-01A	1	TCGA-DM-A1DB	1348
TCGA-G4-6306-01A	0	TCGA-G4-6306	1359
TCGA-A6-2679-11A	0	TCGA-A6-2679	1366
TCGA-A6-2679-01A	0	TCGA-A6-2679	1366
TCGA-D5-5537-01A	1	TCGA-D5-5537	1381
TCGA-A6-2681-11A	0	TCGA-A6-2681	1387
TCGA-A6-2681-01A	0	TCGA-A6-2681	1387
TCGA-A6-2672-11A	0	TCGA-A6-2672	1419
TCGA-A6-2672-01B	0	TCGA-A6-2672	1419
TCGA-A6-2672-01A	0	TCGA-A6-2672	1419
TCGA-AA-3678-01A	0	TCGA-AA-3678	1430
TCGA-AA-3675-01A	0	TCGA-AA-3675	1431
TCGA-F4-6855-01A	0	TCGA-F4-6855	1442
TCGA-F4-6703-01A	0	TCGA-F4-6703	1456
TCGA-CK-5912-01A	1	TCGA-CK-5912	1493
TCGA-AZ-6598-01A	1	TCGA-AZ-6598	1503
TCGA-AZ-6598-11A	1	TCGA-AZ-6598	1503
TCGA-AA-3673-01A	0	TCGA-AA-3673	1522
TCGA-AA-3972-01A	0	TCGA-AA-3972	1551
TCGA-CK-5913-01A	0	TCGA-CK-5913	1561
TCGA-AA-A029-01A	0	TCGA-AA-A029	1581
TCGA-AA-3864-01A	0	TCGA-AA-3864	1612
TCGA-G4-6304-01A	0	TCGA-G4-6304	1631
TCGA-AA-3664-01A	0	TCGA-AA-3664	1643
TCGA-D5-5538-01A	1	TCGA-D5-5538	1661
TCGA-G4-6307-01A	0	TCGA-G4-6307	1674
TCGA-D5-5541-01A	0	TCGA-D5-5541	1701
TCGA-D5-5540-01A	0	TCGA-D5-5540	1706
TCGA-A6-A56B-01A	1	TCGA-A6-A56B	1711
TCGA-AA-3506-01A	0	TCGA-AA-3506	1765
TCGA-AA-3506-11A	0	TCGA-AA-3506	1765
TCGA-AZ-4315-01A	0	TCGA-AZ-4315	1776
TCGA-SS-A7HO-01A	0	TCGA-SS-A7HO	1829
TCGA-DM-A28G-01A	1	TCGA-DM-A28G	1849
TCGA-AA-3655-11A	0	TCGA-AA-3655	1856
TCGA-AA-3655-01A	0	TCGA-AA-3655	1856
TCGA-A6-A567-01A	1	TCGA-A6-A567	1881
TCGA-G4-6315-01A	0	TCGA-G4-6315	1883
TCGA-AZ-5403-01A	1	TCGA-AZ-5403	1910
TCGA-AA-3509-11A	0	TCGA-AA-3509	1915
TCGA-AA-3509-01A	0	TCGA-AA-3509	1915
TCGA-G4-6310-01A	0	TCGA-G4-6310	1935
TCGA-AA-3510-11A	0	TCGA-AA-3510	1946
TCGA-AA-3510-01A	0	TCGA-AA-3510	1946
TCGA-AZ-4684-01A	0	TCGA-AZ-4684	1977
TCGA-G4-6303-01A	1	TCGA-G4-6303	2003
TCGA-WS-AB45-01A	0	TCGA-WS-AB45	2130
TCGA-CK-4951-01A	1	TCGA-CK-4951	2134
TCGA-G4-6627-01A	0	TCGA-G4-6627	2175
TCGA-G4-6299-01A	0	TCGA-G4-6299	2268
TCGA-AZ-4313-01A	0	TCGA-AZ-4313	2310
TCGA-AA-3660-11A	0	TCGA-AA-3660	2375
TCGA-AA-3660-01A	0	TCGA-AA-3660	2375
TCGA-G4-6628-01A	0	TCGA-G4-6628	2424
TCGA-DM-A28C-01A	1	TCGA-DM-A28C	2475
TCGA-G4-6297-01A	0	TCGA-G4-6297	2506
TCGA-G4-6297-11A	0	TCGA-G4-6297	2506
TCGA-AD-6889-01A	1	TCGA-AD-6889	2532
TCGA-AA-3697-01A	0	TCGA-AA-3697	2587
TCGA-AA-3697-11A	0	TCGA-AA-3697	2587
TCGA-CK-4950-01A	0	TCGA-CK-4950	2599
TCGA-G4-6309-01A	0	TCGA-G4-6309	2600
TCGA-DM-A1HA-01A	0	TCGA-DM-A1HA	2600
TCGA-AZ-5407-01A	0	TCGA-AZ-5407	2683
TCGA-G4-6625-11A	0	TCGA-G4-6625	2792
TCGA-G4-6625-01A	0	TCGA-G4-6625	2792
TCGA-DM-A1D4-01A	1	TCGA-DM-A1D4	2821
TCGA-DM-A28M-01A	0	TCGA-DM-A28M	2895
TCGA-DM-A28K-01A	0	TCGA-DM-A28K	2988
TCGA-AZ-6601-11A	1	TCGA-AZ-6601	3042
TCGA-AZ-6601-01A	1	TCGA-AZ-6601	3042
TCGA-AZ-4681-01A	0	TCGA-AZ-4681	3247
TCGA-AZ-4308-01A	0	TCGA-AZ-4308	3324
TCGA-DM-A28H-01A	0	TCGA-DM-A28H	3561
TCGA-DM-A0X9-01A	0	TCGA-DM-A0X9	3641
TCGA-DM-A28E-01A	0	TCGA-DM-A28E	3648
TCGA-DM-A1D0-01A	0	TCGA-DM-A1D0	3974
TCGA-G4-6293-01A	0	TCGA-G4-6293	4051
TCGA-DM-A1HB-01A	0	TCGA-DM-A1HB	4126
TCGA-DM-A282-01A	0	TCGA-DM-A282	4233
TCGA-DM-A1D9-01A	0	TCGA-DM-A1D9	4270
TCGA-CK-4948-01B	0	TCGA-CK-4948	4502
